# Supplementary material for: The Impact of Perioperative Fluid Balance on Postoperative Complications after Esophagectomy for Esophageal Cancer
Source: J Clin Med. 2022 Jun 5;11(11):3219. doi: 10.3390/jcm11113219 (PMC9181193; doi:10.3390/jcm11113219)
Supplement: Supplementary file 1 [file jcm-11-03219-s001.zip]

Archive with 1 entries (1 files):
- jcm-1738718-supplementary.pdf
